# Supplementary material for: Rapid Induction of Protective Immunity against Pneumonic Plague by Yersinia pestis Polymeric F1 and LcrV Antigens
Source: Vaccines (Basel). 2023 Mar 2;11(3):581. doi: 10.3390/vaccines11030581 (PMC10054699; doi:10.3390/vaccines11030581)
Supplement: Supplementary file 1 [file vaccines-11-00581-s001.zip]

Archive with 1 entries (1 files):
- vaccines-2187118-supplementary.pdf
